# Supplementary material for: Multienzyme deep learning models improve peptide de novo sequencing by mass spectrometry proteomics
Source: PLoS Comput Biol. 2023 Jan 20;19(1):e1010457. doi: 10.1371/journal.pcbi.1010457 (PMC9891523; doi:10.1371/journal.pcbi.1010457)
Supplement: S1 Table — (XLSX) [file pcbi.1010457.s004.xlsx]

## Sheet: ModelAttributes
ModelCode1	ModelCode2	ModelName	Tn	Tc	DiversityFactor	Experiment	n_sets	Classification	TrypsinDataset	ChymotrypsinDataset	ElataseDataset	GlucDataset	PepsinDataset
G5	fffft	pepsin-SEM	3030	1797	0.522444	0	1	SEM	FALSE	FALSE	FALSE	FALSE	TRUE
G2	ftfff	chymotrypsin-SEM	2310	1086	0.754746	0	1	SEM	FALSE	TRUE	FALSE	FALSE	FALSE
G3	fftff	elastase-SEM	1964	888	0.793767	0	1	SEM	FALSE	FALSE	TRUE	FALSE	FALSE
G4	ffftf	gluc-SEM	1600	666	0.876469	0	1	SEM	FALSE	FALSE	FALSE	TRUE	FALSE
G1	tffff	trypsin-SEM	4023	895	1.50296	0	1	SEM	TRUE	FALSE	FALSE	FALSE	FALSE
mut4c2	mut1	MuTM1	3977	3501	0.127479	1	0	MuTM	TRUE	TRUE	TRUE	TRUE	TRUE
mutx4c2	mut2	MuTM2	3967	3501	0.124961	1	0	MuTM	TRUE	TRUE	TRUE	TRUE	TRUE
mut3b3	mut3	MuTM3	5320	3501	0.418425	1	0	MuTM	TRUE	TRUE	TRUE	TRUE	TRUE
mutx3b3	mut4	MuTM4	5320	3501	0.418425	1	0	MuTM	TRUE	TRUE	TRUE	TRUE	TRUE
mutx3c2	mut5	MuTM5	2810	3501	-0.219864	1	0	MuTM	TRUE	TRUE	TRUE	TRUE	TRUE
mut4b3	mut6	MuTM6	4518	3064	0.388348	1	0	MuTM	TRUE	TRUE	TRUE	TRUE	TRUE
mutx4b3	mut7	MuTM7	4470	3075	0.374084	1	0	MuTM	TRUE	TRUE	TRUE	TRUE	TRUE
mutx3n1	mut8	MuTM8	5320	1875	1.04286	1	0	MuTM	TRUE	TRUE	TRUE	TRUE	TRUE
mut4n1	mut9	MuTM9	5106	2678	0.645346	1	0	MuTM	TRUE	TRUE	TRUE	TRUE	TRUE
mutx4n1	mut10	MuTM10	5062	2584	0.672423	1	0	MuTM	TRUE	TRUE	TRUE	TRUE	TRUE
mut3n1	mut11	MuTM11	5320	1970	0.99344	1	0	MuTM	TRUE	TRUE	TRUE	TRUE	TRUE
mut3c2	mut12	MuTM12	2287	3501	-0.425808	1	0	MuTM	TRUE	TRUE	TRUE	TRUE	TRUE
mIleN	mot1	mIleN-MoTM	354	2035	-1.74895	1	0	MoTM	TRUE	TRUE	TRUE	TRUE	TRUE
mGluC	mot2	mGluC-MoTM	1825	332	1.7042	1	0	MoTM	FALSE	FALSE	FALSE	TRUE	TRUE
mLysC	mot3	mLysC-MoTM	3748	370	2.31548	1	0	MoTM	TRUE	FALSE	FALSE	FALSE	TRUE
mIleC	mot4	mIleC-MoTM	2540	319	2.07473	1	0	MoTM	FALSE	TRUE	TRUE	FALSE	TRUE
mValN	mot5	mValN-MoTM	337	1505	-1.49646	1	0	MoTM	TRUE	TRUE	TRUE	TRUE	TRUE
mAlaN	mot6	mAlaN-MoTM	333	1468	-1.48351	1	0	MoTM	TRUE	TRUE	TRUE	TRUE	TRUE
mPheC	mot7	mPheC-MoTM	1734	290	1.78831	1	0	MoTM	FALSE	TRUE	FALSE	FALSE	TRUE
mSerN	mot8	mSerN-MoTM	336	1384	-1.41562	1	0	MoTM	TRUE	TRUE	TRUE	TRUE	TRUE
mArgC	mot9	mArgC-MoTM	3306	357	2.22576	1	0	MoTM	TRUE	FALSE	FALSE	FALSE	TRUE
mThrN	mot10	mThrN-MoTM	306	1161	-1.33345	1	0	MoTM	TRUE	TRUE	TRUE	TRUE	TRUE
mGlyN	mot11	mGlyN-MoTM	320	1128	-1.25988	1	0	MoTM	TRUE	TRUE	TRUE	TRUE	TRUE
G2G5	ftfft	ftfft-MEM	3723	2306	0.479015	2	2	MEM	FALSE	TRUE	FALSE	FALSE	TRUE
G4G5	ffftt	ffftt-MEM	3467	2135	0.484823	2	2	MEM	FALSE	FALSE	FALSE	TRUE	TRUE
G2G4	ftftf	ftftf-MEM	2945	1620	0.597683	2	2	MEM	FALSE	TRUE	FALSE	TRUE	FALSE
G3G5	fftft	fftft-MEM	3726	2300	0.482426	2	2	MEM	FALSE	FALSE	TRUE	FALSE	TRUE
G2G3	fttff	fttff-MEM	3222	1713	0.631756	2	2	MEM	FALSE	TRUE	TRUE	FALSE	FALSE
G1G2	ttfff	ttfff-MEM	4503	1865	0.881483	2	2	MEM	TRUE	TRUE	FALSE	FALSE	FALSE
G3G4	ffttf	ffttf-MEM	2799	1447	0.65977	2	2	MEM	FALSE	FALSE	TRUE	TRUE	FALSE
G1G5	tffft	tffft-MEM	4634	2235	0.729179	2	2	MEM	TRUE	FALSE	FALSE	FALSE	TRUE
G1G4	tfftf	tfftf-MEM	4334	1443	1.09977	2	2	MEM	TRUE	FALSE	FALSE	TRUE	FALSE
G1G3	tftff	tftff-MEM	4502	1691	0.979202	2	2	MEM	TRUE	FALSE	TRUE	FALSE	FALSE
G2G4G5	ftftt	ftftt-MEM	3994	2613	0.424294	2	3	MEM	FALSE	TRUE	FALSE	TRUE	TRUE
G2G3G5	fttft	fttft-MEM	4188	2740	0.424265	2	3	MEM	FALSE	TRUE	TRUE	FALSE	TRUE
G2G3G4	ftttf	ftttf-MEM	3621	2196	0.500113	2	3	MEM	FALSE	TRUE	TRUE	TRUE	FALSE
G3G4G5	ffttt	ffttt-MEM	4007	2612	0.427927	2	3	MEM	FALSE	FALSE	TRUE	TRUE	TRUE
G1G2G4	ttftf	ttftf-MEM	4693	2334	0.698489	2	3	MEM	TRUE	TRUE	FALSE	TRUE	FALSE
G1G2G5	ttfft	ttfft-MEM	4900	2716	0.590075	2	3	MEM	TRUE	TRUE	FALSE	FALSE	TRUE
G1G2G3	tttff	tttff-MEM	4815	2453	0.674424	2	3	MEM	TRUE	TRUE	TRUE	FALSE	FALSE
G1G4G5	tfftt	tfftt-MEM	4795	2539	0.635803	2	3	MEM	TRUE	FALSE	FALSE	TRUE	TRUE
G1G3G4	tfttf	tfttf-MEM	4698	2178	0.76873	2	3	MEM	TRUE	FALSE	TRUE	TRUE	FALSE
G1G3G5	tftft	tftft-MEM	4940	2710	0.600417	2	3	MEM	TRUE	FALSE	TRUE	FALSE	TRUE
G2G3G4G5	ftttt	ftttt-MEM	4378	3028	0.36869	2	4	MEM	FALSE	TRUE	TRUE	TRUE	TRUE
G1G2G4G5	ttftt	ttftt-MEM	5012	2997	0.514223	2	4	MEM	TRUE	TRUE	FALSE	TRUE	TRUE
G1G2G3G4	ttttf	ttttf-MEM	4946	2890	0.537323	2	4	MEM	TRUE	TRUE	TRUE	TRUE	FALSE
G1G3G4G5	tfttt	tfttt-MEM	5045	2997	0.520786	2	4	MEM	TRUE	FALSE	TRUE	TRUE	TRUE
G1G2G3G5	tttft	tttft-MEM	5127	3132	0.492849	2	4	MEM	TRUE	TRUE	TRUE	FALSE	TRUE
G1G2G3G4G5	ttttt	Kilo-MEM	5205	3400	0.425844	2	5	MEM	TRUE	TRUE	TRUE	TRUE	TRUE
Giga	Giga-tttft	Giga-MEM	7890	5920	0.28726	3	NA	MEM	NA	NA	NA	NA	NA

## Sheet: GlobalRecall
ModelCode1	DiversityFactor	GlobalRecall
G5	0.522444	0.379702
G2	0.754746	0.332216
G3	0.793767	0.29702
G4	0.876469	0.282868
G1	1.50296	0.259404
mut4c2	0.127479	0.462011
mutx4c2	0.124961	0.417877
mut3b3	0.418425	0.4
mutx3b3	0.418425	0.396276
mutx3c2	-0.219864	0.384358
mut4b3	0.388348	0.378585
mutx4b3	0.374084	0.378026
mutx3n1	1.04286	0.365736
mut4n1	0.645346	0.355121
mutx4n1	0.672423	0.352886
mut3n1	0.99344	0.352142
mut3c2	-0.425808	0.346741
mIleN	-1.74895	0.297952
mGluC	1.7042	0.250279
mLysC	2.31548	0.248603
mIleC	2.07473	0.23594
mValN	-1.49646	0.212663
mAlaN	-1.48351	0.209497
mPheC	1.78831	0.209125
mSerN	-1.41562	0.204842
mArgC	2.22576	0.194227
mThrN	-1.33345	0.170205
mGlyN	-1.25988	0.156238
G2G5	0.479015	0.483985
G4G5	0.484823	0.465549
G2G4	0.597683	0.454376
G3G5	0.482426	0.443017
G2G3	0.631756	0.416201
G1G2	0.881483	0.409311
G3G4	0.65977	0.392365
G1G5	0.729179	0.381006
G1G4	1.09977	0.376536
G1G3	0.979202	0.36648
G2G4G5	0.424294	0.544134
G2G3G5	0.424265	0.525512
G2G3G4	0.500113	0.51676
G3G4G5	0.427927	0.513594
G1G2G4	0.698489	0.499814
G1G2G5	0.590075	0.491993
G1G2G3	0.674424	0.480819
G1G4G5	0.635803	0.478771
G1G3G4	0.76873	0.467784
G1G3G5	0.600417	0.456611
G2G3G4G5	0.36869	0.596834
G1G2G4G5	0.514223	0.569646
G1G2G3G4	0.537323	0.563315
G1G3G4G5	0.520786	0.538175
G1G2G3G5	0.492849	0.531099
Kilo	0.425844	0.605773
Giga	0.28726	0.784171

## Sheet: LocalRecall
ModelCode1	SampleType	PeptideRecall
G1	trypsin	0.461825
G1	chymotrypsin	0.147114
G1	elastase	0.196462
G1	gluc	0.129423
G1	pepsin	0.362197
G2	trypsin	0.274674
G2	chymotrypsin	0.66946
G2	elastase	0.271881
G2	gluc	0.135009
G2	pepsin	0.310056
G3	trypsin	0.286778
G3	chymotrypsin	0.155493
G3	elastase	0.60149
G3	gluc	0.140596
G3	pepsin	0.300745
G4	trypsin	0.241155
G4	chymotrypsin	0.142458
G4	elastase	0.192737
G4	gluc	0.563315
G4	pepsin	0.274674
G5	trypsin	0.421788
G5	chymotrypsin	0.273743
G5	elastase	0.326816
G5	gluc	0.189944
G5	pepsin	0.68622
G1G2	trypsin	0.464618
G1G2	chymotrypsin	0.690875
G1G2	elastase	0.290503
G1G2	gluc	0.163873
G1G2	pepsin	0.436685
G1G2G3	trypsin	0.484171
G1G2G3	chymotrypsin	0.668529
G1G2G3	elastase	0.632216
G1G2G3	gluc	0.174115
G1G2G3	pepsin	0.445065
G1G2G3G4	trypsin	0.478585
G1G2G3G4	chymotrypsin	0.64432
G1G2G3G4	elastase	0.624767
G1G2G3G4	gluc	0.594041
G1G2G3G4	pepsin	0.47486
G1G2G3G4G5	trypsin	0.480447
G1G2G3G4G5	chymotrypsin	0.637803
G1G2G3G4G5	elastase	0.641527
G1G2G3G4G5	gluc	0.602421
G1G2G3G4G5	pepsin	0.666667
G1G2G3G5	trypsin	0.487896
G1G2G3G5	chymotrypsin	0.654562
G1G2G3G5	elastase	0.637803
G1G2G3G5	gluc	0.211359
G1G2G3G5	pepsin	0.663873
G1G2G4	trypsin	0.463687
G1G2G4	chymotrypsin	0.649907
G1G2G4	elastase	0.301676
G1G2G4	gluc	0.61825
G1G2G4	pepsin	0.465549
G1G2G4G5	trypsin	0.493482
G1G2G4G5	chymotrypsin	0.675047
G1G2G4G5	elastase	0.399441
G1G2G4G5	gluc	0.614525
G1G2G4G5	pepsin	0.665736
G1G2G5	trypsin	0.504655
G1G2G5	chymotrypsin	0.666667
G1G2G5	elastase	0.389199
G1G2G5	gluc	0.215084
G1G2G5	pepsin	0.684358
G1G3	trypsin	0.485102
G1G3	chymotrypsin	0.175978
G1G3	elastase	0.619181
G1G3	gluc	0.16108
G1G3	pepsin	0.391061
G1G3G4	trypsin	0.475791
G1G3G4	chymotrypsin	0.188082
G1G3G4	elastase	0.626629
G1G3G4	gluc	0.60987
G1G3G4	pepsin	0.438547
G1G3G4G5	trypsin	0.506518
G1G3G4G5	chymotrypsin	0.263501
G1G3G4G5	elastase	0.63594
G1G3G4G5	gluc	0.621043
G1G3G4G5	pepsin	0.663873
G1G3G5	trypsin	0.501862
G1G3G5	chymotrypsin	0.252328
G1G3G5	elastase	0.656425
G1G3G5	gluc	0.204842
G1G3G5	pepsin	0.667598
G1G4	trypsin	0.473929
G1G4	chymotrypsin	0.163873
G1G4	elastase	0.252328
G1G4	gluc	0.579143
G1G4	pepsin	0.413408
G1G4G5	trypsin	0.48324
G1G4G5	chymotrypsin	0.260708
G1G4G5	elastase	0.365922
G1G4G5	gluc	0.619181
G1G4G5	pepsin	0.664804
G1G5	trypsin	0.490689
G1G5	chymotrypsin	0.242086
G1G5	elastase	0.336127
G1G5	gluc	0.192737
G1G5	pepsin	0.643389
G2G3	trypsin	0.31378
G2G3	chymotrypsin	0.629423
G2G3	elastase	0.616387
G2G3	gluc	0.151769
G2G3	pepsin	0.369646
G2G3G4	trypsin	0.302607
G2G3G4	chymotrypsin	0.647114
G2G3G4	elastase	0.622905
G2G3G4	gluc	0.621043
G2G3G4	pepsin	0.39013
G2G3G4G5	trypsin	0.387337
G2G3G4G5	chymotrypsin	0.653631
G2G3G4G5	elastase	0.647114
G2G3G4G5	gluc	0.623836
G2G3G4G5	pepsin	0.672253
G2G3G5	trypsin	0.402235
G2G3G5	chymotrypsin	0.695531
G2G3G5	elastase	0.638734
G2G3G5	gluc	0.208566
G2G3G5	pepsin	0.682495
G2G4	trypsin	0.270019
G2G4	chymotrypsin	0.680633
G2G4	elastase	0.304469
G2G4	gluc	0.645251
G2G4	pepsin	0.371508
G2G4G5	trypsin	0.399441
G2G4G5	chymotrypsin	0.657356
G2G4G5	elastase	0.369646
G2G4G5	gluc	0.624767
G2G4G5	pepsin	0.66946
G2G5	trypsin	0.412477
G2G5	chymotrypsin	0.712291
G2G5	elastase	0.387337
G2G5	gluc	0.213222
G2G5	pepsin	0.6946
G3G4	trypsin	0.295158
G3G4	chymotrypsin	0.180633
G3G4	elastase	0.596834
G3G4	gluc	0.567039
G3G4	pepsin	0.32216
G3G4G5	trypsin	0.39013
G3G4G5	chymotrypsin	0.248603
G3G4G5	elastase	0.636872
G3G4G5	gluc	0.624767
G3G4G5	pepsin	0.667598
G3G5	trypsin	0.396648
G3G5	chymotrypsin	0.265363
G3G5	elastase	0.648976
G3G5	gluc	0.204842
G3G5	pepsin	0.699255
G4G5	trypsin	0.389199
G4G5	chymotrypsin	0.255121
G4G5	elastase	0.348231
G4G5	gluc	0.659218
G4G5	pepsin	0.675978
mutx3c2	trypsin	0.39013
mutx3c2	chymotrypsin	0.359404
mutx3c2	elastase	0.457169
mutx3c2	gluc	0.257914
mutx3c2	pepsin	0.457169
mIleN	trypsin	0.39851
mIleN	chymotrypsin	0.189944
mIleN	elastase	0.232775
mIleN	gluc	0.273743
mIleN	pepsin	0.394786
mGlyN	trypsin	0.240223
mGlyN	chymotrypsin	0.125698
mGlyN	elastase	0.103352
mGlyN	gluc	0.115456
mGlyN	pepsin	0.196462
mutx4b3	trypsin	0.462756
mutx4b3	chymotrypsin	0.295158
mutx4b3	elastase	0.445996
mutx4b3	gluc	0.230912
mutx4b3	pepsin	0.455307
mThrN	trypsin	0.247672
mThrN	chymotrypsin	0.128492
mThrN	elastase	0.1527
mThrN	gluc	0.115456
mThrN	pepsin	0.206704
mutx3n1	trypsin	0.459032
mutx3n1	chymotrypsin	0.291434
mutx3n1	elastase	0.400372
mutx3n1	gluc	0.253259
mutx3n1	pepsin	0.424581
mutx4n1	trypsin	0.464618
mutx4n1	chymotrypsin	0.256052
mutx4n1	elastase	0.404097
mutx4n1	gluc	0.217877
mutx4n1	pepsin	0.421788
mValN	trypsin	0.301676
mValN	chymotrypsin	0.159218
mValN	elastase	0.149907
mValN	gluc	0.165736
mValN	pepsin	0.286778
mut3b3	trypsin	0.434823
mut3b3	chymotrypsin	0.35568
mut3b3	elastase	0.453445
mut3b3	gluc	0.280261
mut3b3	pepsin	0.475791
mut4n1	trypsin	0.469274
mut4n1	chymotrypsin	0.258845
mut4n1	elastase	0.42365
mut4n1	gluc	0.210428
mut4n1	pepsin	0.413408
mut3n1	trypsin	0.442272
mut3n1	chymotrypsin	0.270019
mut3n1	elastase	0.411546
mut3n1	gluc	0.228119
mut3n1	pepsin	0.408752
mIleC	trypsin	0.231844
mIleC	chymotrypsin	0.124767
mIleC	elastase	0.385475
mIleC	gluc	0.10149
mIleC	pepsin	0.336127
mut3c2	trypsin	0.361266
mut3c2	chymotrypsin	0.312849
mut3c2	elastase	0.394786
mut3c2	gluc	0.266294
mut3c2	pepsin	0.39851
mLysC	trypsin	0.473929
mLysC	chymotrypsin	0.095903
mLysC	elastase	0.154562
mLysC	gluc	0.07635
mLysC	pepsin	0.442272
mut4c2	trypsin	0.487896
mut4c2	chymotrypsin	0.453445
mut4c2	elastase	0.513966
mut4c2	gluc	0.349162
mut4c2	pepsin	0.505587
mPheC	trypsin	0.188082
mPheC	chymotrypsin	0.433892
mPheC	elastase	0.123836
mPheC	gluc	0.07635
mPheC	pepsin	0.223464
mArgC	trypsin	0.510242
mArgC	chymotrypsin	0.070764
mArgC	elastase	0.120112
mArgC	gluc	0.05121
mArgC	pepsin	0.218808
GME4	trypsin	0.67784
GME4	chymotrypsin	0.815642
GME4	elastase	0.800745
GME4	gluc	0.750466
GME4	pepsin	0.876164
mSerN	trypsin	0.274674
mSerN	chymotrypsin	0.16946
mSerN	elastase	0.214153
mSerN	gluc	0.122905
mSerN	pepsin	0.243017
mGluC	trypsin	0.168529
mGluC	chymotrypsin	0.083799
mGluC	elastase	0.107076
mGluC	gluc	0.687151
mGluC	pepsin	0.204842
mAlaN	trypsin	0.27933
mAlaN	chymotrypsin	0.151769
mAlaN	elastase	0.170391
mAlaN	gluc	0.17784
mAlaN	pepsin	0.268156
mut4b3	trypsin	0.471136
mut4b3	chymotrypsin	0.297952
mut4b3	elastase	0.438547
mut4b3	gluc	0.235568
mut4b3	pepsin	0.449721
mutx3b3	trypsin	0.447858
mutx3b3	chymotrypsin	0.344507
mutx3b3	elastase	0.44879
mutx3b3	gluc	0.268156
mutx3b3	pepsin	0.472067
mutx4c2	trypsin	0.468343
mutx4c2	chymotrypsin	0.371508
mutx4c2	elastase	0.48324
mutx4c2	gluc	0.285847
mutx4c2	pepsin	0.480447
Giga	trypsin	0.67784
Giga	chymotrypsin	0.815642
Giga	elastase	0.800745
Giga	gluc	0.750466
Giga	pepsin	0.876164

## Sheet: AntibodyCoverage
ModelCode1	AntibodyName	AntibodyChain	SampleType	ProteinCoverage
G1	Erbitux	heavy	all	0.902004
G1	Erbitux	heavy	trypsin	0.668151
G1	Erbitux	heavy	chymotrypsin	0.605791
G1	Erbitux	heavy	elastase	0.469933
G1	Erbitux	heavy	nonspecific	0.287305
G1	Erbitux	heavy	aspn	0.256125
G1	Erbitux	heavy	gluc	0.091314
G1	Erbitux	light	all	1
G1	Erbitux	light	trypsin	0.761682
G1	Erbitux	light	elastase	0.757009
G1	Erbitux	light	chymotrypsin	0.682243
G1	Erbitux	light	aspn	0.429907
G1	Erbitux	light	nonspecific	0.369159
G1	Erbitux	light	gluc	0.299065
G1	Herceptin	heavy	all	0.991111
G1	Herceptin	heavy	chymotrypsin	0.911111
G1	Herceptin	heavy	trypsin	0.771111
G1	Herceptin	heavy	elastase	0.753333
G1	Herceptin	heavy	nonspecific	0.742222
G1	Herceptin	heavy	aspn	0.473333
G1	Herceptin	heavy	gluc	0.113333
G1	Herceptin	light	all	0.985981
G1	Herceptin	light	elastase	0.939252
G1	Herceptin	light	chymotrypsin	0.934579
G1	Herceptin	light	trypsin	0.813084
G1	Herceptin	light	nonspecific	0.766355
G1	Herceptin	light	aspn	0.565421
G1	Herceptin	light	gluc	0.38785
G1	Prolia	heavy	all	0.856195
G1	Prolia	heavy	chymotrypsin	0.743363
G1	Prolia	heavy	elastase	0.723451
G1	Prolia	heavy	trypsin	0.619469
G1	Prolia	heavy	nonspecific	0.506637
G1	Prolia	heavy	aspn	0.435841
G1	Prolia	heavy	gluc	0.159292
G1	Prolia	light	all	1
G1	Prolia	light	chymotrypsin	0.990698
G1	Prolia	light	elastase	0.95814
G1	Prolia	light	trypsin	0.916279
G1	Prolia	light	aspn	0.613953
G1	Prolia	light	nonspecific	0.516279
G1	Prolia	light	gluc	0.47907
G1	Silulite	heavy	all	1
G1	Silulite	heavy	chymotrypsin	0.977778
G1	Silulite	heavy	trypsin	0.762222
G1	Silulite	heavy	elastase	0.753333
G1	Silulite	heavy	aspn	0.626667
G1	Silulite	heavy	nonspecific	0.591111
G1	Silulite	heavy	gluc	0.306667
G1	Silulite	light	all	1
G1	Silulite	light	elastase	0.880734
G1	Silulite	light	trypsin	0.825688
G1	Silulite	light	chymotrypsin	0.798165
G1	Silulite	light	nonspecific	0.701835
G1	Silulite	light	aspn	0.545872
G1	Silulite	light	gluc	0.422018
G1	Xolair	heavy	all	0.95302
G1	Xolair	heavy	chymotrypsin	0.818792
G1	Xolair	heavy	elastase	0.702461
G1	Xolair	heavy	trypsin	0.671141
G1	Xolair	heavy	nonspecific	0.606264
G1	Xolair	heavy	aspn	0.378076
G1	Xolair	heavy	gluc	0.176734
G1	Xolair	light	all	0.990698
G1	Xolair	light	elastase	0.92093
G1	Xolair	light	chymotrypsin	0.893023
G1	Xolair	light	nonspecific	0.8
G1	Xolair	light	trypsin	0.795349
G1	Xolair	light	aspn	0.64186
G1	Xolair	light	gluc	0.4
G2	Erbitux	heavy	all	0.899777
G2	Erbitux	heavy	chymotrypsin	0.670379
G2	Erbitux	heavy	trypsin	0.563474
G2	Erbitux	heavy	elastase	0.432071
G2	Erbitux	heavy	nonspecific	0.276169
G2	Erbitux	heavy	aspn	0.202673
G2	Erbitux	heavy	gluc	0.10245
G2	Erbitux	light	all	0.981308
G2	Erbitux	light	elastase	0.700935
G2	Erbitux	light	trypsin	0.696262
G2	Erbitux	light	chymotrypsin	0.588785
G2	Erbitux	light	nonspecific	0.462617
G2	Erbitux	light	gluc	0.378505
G2	Erbitux	light	aspn	0.308411
G2	Herceptin	heavy	all	0.991111
G2	Herceptin	heavy	chymotrypsin	0.937778
G2	Herceptin	heavy	elastase	0.762222
G2	Herceptin	heavy	nonspecific	0.717778
G2	Herceptin	heavy	trypsin	0.711111
G2	Herceptin	heavy	aspn	0.428889
G2	Herceptin	heavy	gluc	0.14
G2	Herceptin	light	chymotrypsin	1
G2	Herceptin	light	all	1
G2	Herceptin	light	elastase	0.925234
G2	Herceptin	light	nonspecific	0.850467
G2	Herceptin	light	trypsin	0.803738
G2	Herceptin	light	aspn	0.448598
G2	Herceptin	light	gluc	0.21028
G2	Prolia	heavy	all	0.84292
G2	Prolia	heavy	elastase	0.74115
G2	Prolia	heavy	chymotrypsin	0.727876
G2	Prolia	heavy	trypsin	0.599558
G2	Prolia	heavy	nonspecific	0.50885
G2	Prolia	heavy	aspn	0.371681
G2	Prolia	heavy	gluc	0.161504
G2	Prolia	light	all	1
G2	Prolia	light	chymotrypsin	0.976744
G2	Prolia	light	elastase	0.953488
G2	Prolia	light	trypsin	0.916279
G2	Prolia	light	aspn	0.64186
G2	Prolia	light	nonspecific	0.52093
G2	Prolia	light	gluc	0.372093
G2	Silulite	heavy	all	1
G2	Silulite	heavy	chymotrypsin	0.946667
G2	Silulite	heavy	elastase	0.771111
G2	Silulite	heavy	nonspecific	0.677778
G2	Silulite	heavy	trypsin	0.677778
G2	Silulite	heavy	aspn	0.522222
G2	Silulite	heavy	gluc	0.324444
G2	Silulite	light	all	1
G2	Silulite	light	elastase	0.922018
G2	Silulite	light	chymotrypsin	0.908257
G2	Silulite	light	trypsin	0.729358
G2	Silulite	light	aspn	0.711009
G2	Silulite	light	nonspecific	0.573394
G2	Silulite	light	gluc	0.431193
G2	Xolair	heavy	all	0.961969
G2	Xolair	heavy	chymotrypsin	0.834452
G2	Xolair	heavy	elastase	0.689038
G2	Xolair	heavy	nonspecific	0.671141
G2	Xolair	heavy	trypsin	0.624161
G2	Xolair	heavy	aspn	0.344519
G2	Xolair	heavy	gluc	0.210291
G2	Xolair	light	all	0.990698
G2	Xolair	light	chymotrypsin	0.976744
G2	Xolair	light	elastase	0.888372
G2	Xolair	light	nonspecific	0.823256
G2	Xolair	light	trypsin	0.683721
G2	Xolair	light	aspn	0.581395
G2	Xolair	light	gluc	0.325581
G3	Erbitux	heavy	all	0.886414
G3	Erbitux	heavy	chymotrypsin	0.610245
G3	Erbitux	heavy	trypsin	0.532294
G3	Erbitux	heavy	elastase	0.483296
G3	Erbitux	heavy	aspn	0.198218
G3	Erbitux	heavy	nonspecific	0.187082
G3	Erbitux	heavy	gluc	0.104677
G3	Erbitux	light	all	0.976636
G3	Erbitux	light	trypsin	0.686916
G3	Erbitux	light	chymotrypsin	0.672897
G3	Erbitux	light	elastase	0.668224
G3	Erbitux	light	nonspecific	0.392523
G3	Erbitux	light	aspn	0.345794
G3	Erbitux	light	gluc	0.294393
G3	Herceptin	heavy	all	0.993333
G3	Herceptin	heavy	chymotrypsin	0.882222
G3	Herceptin	heavy	elastase	0.768889
G3	Herceptin	heavy	nonspecific	0.731111
G3	Herceptin	heavy	trypsin	0.597778
G3	Herceptin	heavy	aspn	0.431111
G3	Herceptin	heavy	gluc	0.097778
G3	Herceptin	light	all	1
G3	Herceptin	light	chymotrypsin	0.985981
G3	Herceptin	light	elastase	0.892523
G3	Herceptin	light	nonspecific	0.813084
G3	Herceptin	light	trypsin	0.761682
G3	Herceptin	light	aspn	0.46729
G3	Herceptin	light	gluc	0.378505
G3	Prolia	heavy	all	0.84292
G3	Prolia	heavy	chymotrypsin	0.719027
G3	Prolia	heavy	elastase	0.699115
G3	Prolia	heavy	trypsin	0.517699
G3	Prolia	heavy	nonspecific	0.431416
G3	Prolia	heavy	aspn	0.373894
G3	Prolia	heavy	gluc	0.117257
G3	Prolia	light	all	1
G3	Prolia	light	chymotrypsin	0.976744
G3	Prolia	light	elastase	0.934884
G3	Prolia	light	trypsin	0.869767
G3	Prolia	light	aspn	0.572093
G3	Prolia	light	nonspecific	0.493023
G3	Prolia	light	gluc	0.47907
G3	Silulite	heavy	all	0.993333
G3	Silulite	heavy	chymotrypsin	0.944444
G3	Silulite	heavy	elastase	0.822222
G3	Silulite	heavy	trypsin	0.617778
G3	Silulite	heavy	nonspecific	0.608889
G3	Silulite	heavy	aspn	0.531111
G3	Silulite	heavy	gluc	0.297778
G3	Silulite	light	all	1
G3	Silulite	light	elastase	0.926606
G3	Silulite	light	chymotrypsin	0.87156
G3	Silulite	light	trypsin	0.665138
G3	Silulite	light	nonspecific	0.568807
G3	Silulite	light	aspn	0.509174
G3	Silulite	light	gluc	0.380734
G3	Xolair	heavy	all	0.957494
G3	Xolair	heavy	chymotrypsin	0.829978
G3	Xolair	heavy	elastase	0.677852
G3	Xolair	heavy	nonspecific	0.595078
G3	Xolair	heavy	trypsin	0.53915
G3	Xolair	heavy	aspn	0.277405
G3	Xolair	heavy	gluc	0.183445
G3	Xolair	light	all	0.990698
G3	Xolair	light	chymotrypsin	0.976744
G3	Xolair	light	elastase	0.888372
G3	Xolair	light	nonspecific	0.809302
G3	Xolair	light	trypsin	0.669767
G3	Xolair	light	aspn	0.562791
G3	Xolair	light	gluc	0.446512
G4	Erbitux	heavy	all	0.86637
G4	Erbitux	heavy	chymotrypsin	0.610245
G4	Erbitux	heavy	trypsin	0.594655
G4	Erbitux	heavy	elastase	0.363029
G4	Erbitux	heavy	aspn	0.227171
G4	Erbitux	heavy	nonspecific	0.198218
G4	Erbitux	heavy	gluc	0.122494
G4	Erbitux	light	all	0.976636
G4	Erbitux	light	trypsin	0.696262
G4	Erbitux	light	elastase	0.584112
G4	Erbitux	light	chymotrypsin	0.560748
G4	Erbitux	light	gluc	0.406542
G4	Erbitux	light	nonspecific	0.364486
G4	Erbitux	light	aspn	0.35514
G4	Herceptin	heavy	all	0.975556
G4	Herceptin	heavy	chymotrypsin	0.851111
G4	Herceptin	heavy	elastase	0.76
G4	Herceptin	heavy	nonspecific	0.74
G4	Herceptin	heavy	trypsin	0.677778
G4	Herceptin	heavy	aspn	0.375556
G4	Herceptin	heavy	gluc	0.151111
G4	Herceptin	light	chymotrypsin	0.985981
G4	Herceptin	light	all	0.985981
G4	Herceptin	light	elastase	0.859813
G4	Herceptin	light	nonspecific	0.817757
G4	Herceptin	light	trypsin	0.766355
G4	Herceptin	light	aspn	0.345794
G4	Herceptin	light	gluc	0.275701
G4	Prolia	heavy	all	0.867257
G4	Prolia	heavy	elastase	0.736726
G4	Prolia	heavy	chymotrypsin	0.690265
G4	Prolia	heavy	trypsin	0.539823
G4	Prolia	heavy	nonspecific	0.451327
G4	Prolia	heavy	aspn	0.303097
G4	Prolia	heavy	gluc	0.170354
G4	Prolia	light	all	1
G4	Prolia	light	chymotrypsin	0.976744
G4	Prolia	light	elastase	0.92093
G4	Prolia	light	trypsin	0.874419
G4	Prolia	light	aspn	0.548837
G4	Prolia	light	gluc	0.465116
G4	Prolia	light	nonspecific	0.446512
G4	Silulite	heavy	all	0.991111
G4	Silulite	heavy	chymotrypsin	0.911111
G4	Silulite	heavy	elastase	0.737778
G4	Silulite	heavy	nonspecific	0.666667
G4	Silulite	heavy	trypsin	0.633333
G4	Silulite	heavy	aspn	0.482222
G4	Silulite	heavy	gluc	0.317778
G4	Silulite	light	all	0.995413
G4	Silulite	light	elastase	0.922018
G4	Silulite	light	chymotrypsin	0.811927
G4	Silulite	light	trypsin	0.619266
G4	Silulite	light	nonspecific	0.527523
G4	Silulite	light	aspn	0.5
G4	Silulite	light	gluc	0.366972
G4	Xolair	heavy	all	0.926174
G4	Xolair	heavy	chymotrypsin	0.742729
G4	Xolair	heavy	elastase	0.673378
G4	Xolair	heavy	nonspecific	0.630872
G4	Xolair	heavy	trypsin	0.543624
G4	Xolair	heavy	aspn	0.324385
G4	Xolair	heavy	gluc	0.208054
G4	Xolair	light	all	0.990698
G4	Xolair	light	chymotrypsin	0.981395
G4	Xolair	light	elastase	0.813953
G4	Xolair	light	nonspecific	0.804651
G4	Xolair	light	trypsin	0.730233
G4	Xolair	light	aspn	0.576744
G4	Xolair	light	gluc	0.423256
G5	Erbitux	heavy	all	0.917595
G5	Erbitux	heavy	chymotrypsin	0.652561
G5	Erbitux	heavy	trypsin	0.639198
G5	Erbitux	heavy	elastase	0.503341
G5	Erbitux	heavy	nonspecific	0.334076
G5	Erbitux	heavy	aspn	0.262806
G5	Erbitux	heavy	gluc	0.151448
G5	Erbitux	light	all	1
G5	Erbitux	light	elastase	0.78972
G5	Erbitux	light	trypsin	0.785047
G5	Erbitux	light	chymotrypsin	0.602804
G5	Erbitux	light	nonspecific	0.514019
G5	Erbitux	light	aspn	0.383178
G5	Erbitux	light	gluc	0.35514
G5	Herceptin	heavy	all	1
G5	Herceptin	heavy	chymotrypsin	0.891111
G5	Herceptin	heavy	nonspecific	0.815556
G5	Herceptin	heavy	elastase	0.793333
G5	Herceptin	heavy	trypsin	0.733333
G5	Herceptin	heavy	aspn	0.475556
G5	Herceptin	heavy	gluc	0.142222
G5	Herceptin	light	all	1
G5	Herceptin	light	chymotrypsin	0.934579
G5	Herceptin	light	elastase	0.915888
G5	Herceptin	light	nonspecific	0.859813
G5	Herceptin	light	trypsin	0.813084
G5	Herceptin	light	aspn	0.570093
G5	Herceptin	light	gluc	0.242991
G5	Prolia	heavy	all	0.860619
G5	Prolia	heavy	elastase	0.780973
G5	Prolia	heavy	chymotrypsin	0.745575
G5	Prolia	heavy	trypsin	0.630531
G5	Prolia	heavy	nonspecific	0.511062
G5	Prolia	heavy	aspn	0.367257
G5	Prolia	heavy	gluc	0.219027
G5	Prolia	light	all	1
G5	Prolia	light	chymotrypsin	0.976744
G5	Prolia	light	elastase	0.972093
G5	Prolia	light	trypsin	0.930233
G5	Prolia	light	aspn	0.637209
G5	Prolia	light	nonspecific	0.595349
G5	Prolia	light	gluc	0.427907
G5	Silulite	heavy	all	0.997778
G5	Silulite	heavy	chymotrypsin	0.922222
G5	Silulite	heavy	elastase	0.82
G5	Silulite	heavy	trypsin	0.757778
G5	Silulite	heavy	nonspecific	0.704444
G5	Silulite	heavy	aspn	0.606667
G5	Silulite	heavy	gluc	0.315556
G5	Silulite	light	all	0.995413
G5	Silulite	light	elastase	0.949541
G5	Silulite	light	chymotrypsin	0.931193
G5	Silulite	light	trypsin	0.793578
G5	Silulite	light	nonspecific	0.729358
G5	Silulite	light	aspn	0.568807
G5	Silulite	light	gluc	0.440367
G5	Xolair	heavy	all	0.955257
G5	Xolair	heavy	chymotrypsin	0.800895
G5	Xolair	heavy	elastase	0.733781
G5	Xolair	heavy	nonspecific	0.709172
G5	Xolair	heavy	trypsin	0.635347
G5	Xolair	heavy	aspn	0.346756
G5	Xolair	heavy	gluc	0.208054
G5	Xolair	light	all	0.990698
G5	Xolair	light	chymotrypsin	0.976744
G5	Xolair	light	elastase	0.902326
G5	Xolair	light	nonspecific	0.888372
G5	Xolair	light	trypsin	0.776744
G5	Xolair	light	aspn	0.674419
G5	Xolair	light	gluc	0.493023
Giga	Erbitux	heavy	all	0.971047
Giga	Erbitux	heavy	trypsin	0.933185
Giga	Erbitux	heavy	chymotrypsin	0.922049
Giga	Erbitux	heavy	elastase	0.868597
Giga	Erbitux	heavy	nonspecific	0.66147
Giga	Erbitux	heavy	aspn	0.445434
Giga	Erbitux	heavy	gluc	0.30735
Giga	Erbitux	light	chymotrypsin	1
Giga	Erbitux	light	all	1
Giga	Erbitux	light	elastase	0.976636
Giga	Erbitux	light	trypsin	0.892523
Giga	Erbitux	light	nonspecific	0.831776
Giga	Erbitux	light	gluc	0.733645
Giga	Erbitux	light	aspn	0.654206
Giga	Herceptin	heavy	all	1
Giga	Herceptin	heavy	chymotrypsin	0.991111
Giga	Herceptin	heavy	trypsin	0.984444
Giga	Herceptin	heavy	elastase	0.982222
Giga	Herceptin	heavy	aspn	0.977778
Giga	Herceptin	heavy	nonspecific	0.893333
Giga	Herceptin	heavy	gluc	0.613333
Giga	Herceptin	light	chymotrypsin	1
Giga	Herceptin	light	elastase	1
Giga	Herceptin	light	aspn	1
Giga	Herceptin	light	all	1
Giga	Herceptin	light	trypsin	0.96729
Giga	Herceptin	light	nonspecific	0.939252
Giga	Herceptin	light	gluc	0.836449
Giga	Prolia	heavy	all	0.920354
Giga	Prolia	heavy	elastase	0.871681
Giga	Prolia	heavy	chymotrypsin	0.838496
Giga	Prolia	heavy	nonspecific	0.820796
Giga	Prolia	heavy	aspn	0.789823
Giga	Prolia	heavy	trypsin	0.785398
Giga	Prolia	heavy	gluc	0.597345
Giga	Prolia	light	chymotrypsin	1
Giga	Prolia	light	elastase	1
Giga	Prolia	light	all	1
Giga	Prolia	light	aspn	0.986047
Giga	Prolia	light	trypsin	0.972093
Giga	Prolia	light	nonspecific	0.972093
Giga	Prolia	light	gluc	0.953488
Giga	Silulite	heavy	all	1
Giga	Silulite	heavy	chymotrypsin	0.993333
Giga	Silulite	heavy	elastase	0.988889
Giga	Silulite	heavy	trypsin	0.962222
Giga	Silulite	heavy	aspn	0.96
Giga	Silulite	heavy	nonspecific	0.893333
Giga	Silulite	heavy	gluc	0.802222
Giga	Silulite	light	elastase	1
Giga	Silulite	light	aspn	1
Giga	Silulite	light	all	1
Giga	Silulite	light	chymotrypsin	0.972477
Giga	Silulite	light	trypsin	0.949541
Giga	Silulite	light	nonspecific	0.899083
Giga	Silulite	light	gluc	0.834862
Giga	Xolair	heavy	all	0.988814
Giga	Xolair	heavy	chymotrypsin	0.95302
Giga	Xolair	heavy	elastase	0.894855
Giga	Xolair	heavy	trypsin	0.89038
Giga	Xolair	heavy	nonspecific	0.829978
Giga	Xolair	heavy	aspn	0.776286
Giga	Xolair	heavy	gluc	0.407159
Giga	Xolair	light	aspn	1
Giga	Xolair	light	all	1
Giga	Xolair	light	chymotrypsin	0.995349
Giga	Xolair	light	elastase	0.981395
Giga	Xolair	light	trypsin	0.972093
Giga	Xolair	light	gluc	0.944186
Giga	Xolair	light	nonspecific	0.906977
Giga+	Erbitux	heavy	all	0.966592
Giga+	Erbitux	heavy	trypsin	0.915367
Giga+	Erbitux	heavy	chymotrypsin	0.899777
Giga+	Erbitux	heavy	elastase	0.88196
Giga+	Erbitux	heavy	nonspecific	0.683742
Giga+	Erbitux	heavy	aspn	0.45657
Giga+	Erbitux	heavy	gluc	0.316258
Giga+	Erbitux	light	chymotrypsin	1
Giga+	Erbitux	light	all	1
Giga+	Erbitux	light	elastase	0.981308
Giga+	Erbitux	light	trypsin	0.892523
Giga+	Erbitux	light	aspn	0.864486
Giga+	Erbitux	light	nonspecific	0.831776
Giga+	Erbitux	light	gluc	0.719626
Giga+	Herceptin	heavy	all	1
Giga+	Herceptin	heavy	elastase	0.988889
Giga+	Herceptin	heavy	trypsin	0.984444
Giga+	Herceptin	heavy	chymotrypsin	0.973333
Giga+	Herceptin	heavy	aspn	0.957778
Giga+	Herceptin	heavy	nonspecific	0.893333
Giga+	Herceptin	heavy	gluc	0.624444
Giga+	Herceptin	light	chymotrypsin	1
Giga+	Herceptin	light	elastase	1
Giga+	Herceptin	light	aspn	1
Giga+	Herceptin	light	all	1
Giga+	Herceptin	light	trypsin	0.981308
Giga+	Herceptin	light	nonspecific	0.981308
Giga+	Herceptin	light	gluc	0.873832
Giga+	Prolia	heavy	all	0.957965
Giga+	Prolia	heavy	chymotrypsin	0.880531
Giga+	Prolia	heavy	elastase	0.847345
Giga+	Prolia	heavy	trypsin	0.845133
Giga+	Prolia	heavy	nonspecific	0.840708
Giga+	Prolia	heavy	aspn	0.816372
Giga+	Prolia	heavy	gluc	0.526549
Giga+	Prolia	light	chymotrypsin	1
Giga+	Prolia	light	elastase	1
Giga+	Prolia	light	all	1
Giga+	Prolia	light	aspn	0.976744
Giga+	Prolia	light	trypsin	0.972093
Giga+	Prolia	light	gluc	0.967442
Giga+	Prolia	light	nonspecific	0.953488
Giga+	Silulite	heavy	all	1
Giga+	Silulite	heavy	chymotrypsin	0.993333
Giga+	Silulite	heavy	elastase	0.993333
Giga+	Silulite	heavy	trypsin	0.984444
Giga+	Silulite	heavy	aspn	0.964444
Giga+	Silulite	heavy	nonspecific	0.864444
Giga+	Silulite	heavy	gluc	0.764444
Giga+	Silulite	light	elastase	1
Giga+	Silulite	light	all	1
Giga+	Silulite	light	aspn	0.995413
Giga+	Silulite	light	chymotrypsin	0.958716
Giga+	Silulite	light	trypsin	0.949541
Giga+	Silulite	light	nonspecific	0.90367
Giga+	Silulite	light	gluc	0.747706
Giga+	Xolair	heavy	all	0.988814
Giga+	Xolair	heavy	chymotrypsin	0.93736
Giga+	Xolair	heavy	trypsin	0.89038
Giga+	Xolair	heavy	elastase	0.888143
Giga+	Xolair	heavy	nonspecific	0.832215
Giga+	Xolair	heavy	aspn	0.832215
Giga+	Xolair	heavy	gluc	0.588367
Giga+	Xolair	light	aspn	1
Giga+	Xolair	light	all	1
Giga+	Xolair	light	chymotrypsin	0.995349
Giga+	Xolair	light	elastase	0.986047
Giga+	Xolair	light	gluc	0.976744
Giga+	Xolair	light	trypsin	0.972093
Giga+	Xolair	light	nonspecific	0.906977
Kilo	Erbitux	heavy	all	0.919822
Kilo	Erbitux	heavy	chymotrypsin	0.694878
Kilo	Erbitux	heavy	trypsin	0.654788
Kilo	Erbitux	heavy	elastase	0.52784
Kilo	Erbitux	heavy	nonspecific	0.376392
Kilo	Erbitux	heavy	aspn	0.260579
Kilo	Erbitux	heavy	gluc	0.142539
Kilo	Erbitux	light	all	1
Kilo	Erbitux	light	elastase	0.803738
Kilo	Erbitux	light	trypsin	0.761682
Kilo	Erbitux	light	chymotrypsin	0.686916
Kilo	Erbitux	light	nonspecific	0.495327
Kilo	Erbitux	light	aspn	0.490654
Kilo	Erbitux	light	gluc	0.406542
Kilo	Herceptin	heavy	all	1
Kilo	Herceptin	heavy	chymotrypsin	0.948889
Kilo	Herceptin	heavy	elastase	0.815556
Kilo	Herceptin	heavy	nonspecific	0.775556
Kilo	Herceptin	heavy	trypsin	0.773333
Kilo	Herceptin	heavy	aspn	0.495556
Kilo	Herceptin	heavy	gluc	0.171111
Kilo	Herceptin	light	all	1
Kilo	Herceptin	light	chymotrypsin	0.981308
Kilo	Herceptin	light	elastase	0.957944
Kilo	Herceptin	light	nonspecific	0.859813
Kilo	Herceptin	light	trypsin	0.813084
Kilo	Herceptin	light	aspn	0.593458
Kilo	Herceptin	light	gluc	0.364486
Kilo	Prolia	heavy	all	0.869469
Kilo	Prolia	heavy	elastase	0.776549
Kilo	Prolia	heavy	chymotrypsin	0.752212
Kilo	Prolia	heavy	trypsin	0.650442
Kilo	Prolia	heavy	nonspecific	0.590708
Kilo	Prolia	heavy	aspn	0.449115
Kilo	Prolia	heavy	gluc	0.163717
Kilo	Prolia	light	all	1
Kilo	Prolia	light	chymotrypsin	0.990698
Kilo	Prolia	light	elastase	0.95814
Kilo	Prolia	light	trypsin	0.944186
Kilo	Prolia	light	aspn	0.693023
Kilo	Prolia	light	gluc	0.581395
Kilo	Prolia	light	nonspecific	0.553488
Kilo	Silulite	heavy	all	1
Kilo	Silulite	heavy	chymotrypsin	0.982222
Kilo	Silulite	heavy	elastase	0.864444
Kilo	Silulite	heavy	trypsin	0.782222
Kilo	Silulite	heavy	aspn	0.673333
Kilo	Silulite	heavy	nonspecific	0.668889
Kilo	Silulite	heavy	gluc	0.34
Kilo	Silulite	light	all	1
Kilo	Silulite	light	chymotrypsin	0.977064
Kilo	Silulite	light	elastase	0.958716
Kilo	Silulite	light	trypsin	0.87156
Kilo	Silulite	light	nonspecific	0.66055
Kilo	Silulite	light	aspn	0.655963
Kilo	Silulite	light	gluc	0.399083
Kilo	Xolair	heavy	all	0.970917
Kilo	Xolair	heavy	chymotrypsin	0.856823
Kilo	Xolair	heavy	elastase	0.749441
Kilo	Xolair	heavy	nonspecific	0.702461
Kilo	Xolair	heavy	trypsin	0.677852
Kilo	Xolair	heavy	aspn	0.364653
Kilo	Xolair	heavy	gluc	0.208054
Kilo	Xolair	light	chymotrypsin	0.990698
Kilo	Xolair	light	all	0.990698
Kilo	Xolair	light	elastase	0.902326
Kilo	Xolair	light	nonspecific	0.851163
Kilo	Xolair	light	trypsin	0.744186
Kilo	Xolair	light	aspn	0.637209
Kilo	Xolair	light	gluc	0.544186
